# Supplementary material for: Effect of Vitamin D3 on the Postprandial Lipid Profile in Obese Patients: A Non-Targeted Lipidomics Study
Source: Nutrients. 2019 May 27;11(5):1194. doi: 10.3390/nu11051194 (PMC6567161; doi:10.3390/nu11051194)
Supplement: Supplementary file 1 [file nutrients-11-01194-s001.zip]

Archive with 4 entries (4 files):
- Supplementary Figures.docx
- Supplementary Tables.xlsx
- Supplementary Figure S1.tif
- Supplementary Figure S2.jpg
