# Supplementary material for: Effect of Vitamin D3 on the Postprandial Lipid Profile in Obese Patients: A Non-Targeted Lipidomics Study
Source: Nutrients. 2019 May 27;11(5):1194. doi: 10.3390/nu11051194 (PMC6567161; doi:10.3390/nu11051194)
Supplement: Supplementary file 1 [file nutrients-11-01194-s001.zip › Supplementary Tables.xlsx]

## Sheet: Supplementary Table S1
	Effect of vitamin D3 on postprandial lipid profile in obese patients: a non-targeted lipidomics study
	Salvador Fernández-Arroyo, Anna Hernández-Aguilera, Marijke A. de Vries, Benjamin Burggraaf, Ellen van der Zwan, Nadine Pouw5, Jorge Joven, Manuel Castro Cabezas
	Supplementary Tables
	Supplementary Table S1. Slope and linearity of standards used for the external calibration curves. DG, diglycerol; LPC, lysophosphatidylcholine; PC, phosphatidylcholine; PE, phosphatidylethanolamine; SM, sphingomyelin; TG, triglyceride; e, alkyl ether specie.
	Standard	Slope	Linearity
	DG 36:0	0.01247	0.994
	LPC 18:0	0.2857	0.998
	PC 32:0	0.2867	0.995
	PE 32:0	0.2605	0.997
	SM 34:1	0.4098	0.999
	TG 52:3	0.1525	0.999

## Sheet: Supplementary Table S2
	Effect of vitamin D3 on postprandial lipid profile in obese patients: a non-targeted lipidomics study
	Salvador Fernández-Arroyo, Anna Hernández-Aguilera, Marijke A. de Vries, Benjamin Burggraaf, Ellen van der Zwan, Nadine Pouw5, Jorge Joven, Manuel Castro Cabezas
	Supplementary Tables
	Supplementary Table S2. Experimental m/z and retention time of each lipid specie quantitated. DG, diglycerol; LPC, lysophosphatidylcholine; PC, phosphatidylcholine; PE, phosphatidylethanolamine; SM, sphingomyelin; TG, triglyceride; e, alkyl ether specie.
	Lipid	m/z	Retention time (min)
	DG 34:1	617.5115	6.5121
	DG 34:2	615.496	6.26263
	DG 34:3	613.48	6.13513
	DG 36:1	645.543	6.69503
	DG 36:2	643.527	6.50655
	DG 36:3	641.511	6.34025
	DG 36:4	639.496	6.15177
	DG 40:4	695.559	8.25835
	LPC 14:0	468.308	1.2512
	LPC 15:0	482.324	1.47293
	LPC 16:0	496.34	1.67805
	LPC 16:0 e	482.361	1.85545
	LPC 16:1	494.324	1.39533
	LPC 16:1 e	480.345	1.86098
	LPC 17:0	510.355	1.88872
	LPC 18:0	524.371	2.12708
	LPC 18:0 e	510.392	2.35437
	LPC 18:1	522.355	1.79447
	LPC 18:2	520.34	1.55608
	LPC 18:3	518.324	1.35652
	LPC 20:0	552.402	2.6371
	LPC 20:1	550.387	2.23242
	LPC 20:2	548.371	1.94415
	LPC 20:3	546.355	1.7224
	LPC 20:4	544.34	1.57272
	LPC 20:5	542.324	1.3665
	LPC 22:5	570.355	1.78338
	LPC 22:6	568.34	1.57827
	PC 30:0	706.538	3.80127
	PC 31:0	720.554	4.04518
	PC 32:0	734.569	4.31682
	PC 32:1	732.554	3.95648
	PC 32:1 e	718.574	4.63835
	PC 33:0	748.585	4.5053
	PC 33:1	746.569	4.20595
	PC 33:2	730.538	3.66822
	PC 34:0	762.601	4.9876
	PC 34:1	760.585	4.49977
	PC 34:1 e	746.606	4.88782
	PC 34:2	758.569	4.15605
	PC 34:2 e	744.59	4.82683
	PC 34:3	756.554	3.81235
	PC 34:3 e	742.574	4.43878
	PC 34:4	754.538	3.71257
	PC 35:1	774.601	4.83238
	PC 35:2	772.585	4.44987
	PC 35:4	768.554	4.21148
	PC 36:0	790.632	5.83577
	PC 36:1	788.616	5.22597
	PC 36:2	786.601	4.79357
	PC 36:2 e	772.621	5.09847
	PC 36:3	784.585	4.38888
	PC 36:3 e	770.606	4.66607
	PC 36:4	782.569	4.21703
	PC 36:4 e	768.59	4.57737
	PC 36:5	780.554	4.15605
	PC 36:5 e	766.574	4.48867
	PC 37:4	796.585	4.51638
	PC 37:6	792.554	3.95093
	PC 38:2	814.632	5.48098
	PC 38:3	812.616	5.09293
	PC 38:3 e	798.637	5.60295
	PC 38:4	810.601	4.87118
	PC 38:4 e	796.621	5.34238
	PC 38:5	808.585	4.36117
	PC 38:5 e	795.614	4.78142
	PC 38:6	806.569	4.21703
	PC 38:6 e	792.59	4.63835
	PC 40:4	838.632	5.44772
	PC 40:4 e	824.653	6.1573
	PC 40:5	836.616	5.03195
	PC 40:5 e	822.637	5.48098
	PC 40:6	834.601	4.86563
	PC 42:4 e	852.684	6.44003
	PC 42:5 e	850.668	6.19057
	PE 36:4	740.523	4.39997
	PE 36:5 e	724.528	4.7215
	PE 38:5 e	752.559	5.52533
	PE 38:6 e	750.543	4.88782
	SM 32:0	677.559	3.45755
	SM 32:1	675.544	3.31342
	SM 32:2	673.528	3.09722
	SM 33:1	689.559	3.49637
	SM 34:1	703.575	3.69593
	SM 34:2	701.559	3.43538
	SM 35:0	719.57	3.513
	SM 35:1	717.591	3.93985
	SM 36:0	733.622	4.4166
	SM 36:1	731.606	4.19487
	SM 36:2	729.591	3.86778
	SM 38:1	759.638	4.85455
	SM 38:2	757.622	4.43323
	SM 39:1	773.653	5.27587
	SM 40:0	789.684	6.02425
	SM 40:1	787.669	5.70273
	SM 40:2	785.653	5.17053
	SM 41:1	801.684	6.11295
	SM 41:2	799.669	5.61957
	SM 42:1	815.7	6.29035
	SM 42:2	813.684	5.78588
	SM 42:3	811.669	5.23707
	SM 43:1	829.716	6.37905
	SM 43:2	827.7	6.03535
	TG 46:0	796.739	8.39693
	TG 46:1	794.723	8.1253
	TG 46:2	792.708	7.88692
	TG 48:0	824.77	8.80717
	TG 48:1	822.755	8.49672
	TG 48:2	820.739	8.21953
	TG 48:3	818.723	7.9867
	TG 50:0	852.802	9.28945
	TG 50:1	850.786	8.90695
	TG 50:2	848.77	8.60205
	TG 50:3	846.755	8.33042
	TG 50:4	844.739	8.09203
	TG 51:2	862.786	8.79607
	TG 52:1	878.817	9.40587
	TG 52:2	876.802	9.01228
	TG 52:3	874.786	8.71847
	TG 52:4	872.77	8.469
	TG 52:5	870.755	8.23617
	TG 52:6	868.739	8.0366
	TG 54:2	904.833	9.53338
	TG 54:3	902.817	9.1287
	TG 54:4	900.802	8.82933
	TG 54:5	898.786	8.5577
	TG 54:6	896.77	8.30823
	TG 54:7	894.755	8.09758

## Sheet: Supplementary Table S3
	Effect of vitamin D3 on postprandial lipid profile in obese patients: a non-targeted lipidomics study
	Salvador Fernández-Arroyo, Anna Hernández-Aguilera, Marijke A. de Vries, Benjamin Burggraaf, Ellen van der Zwan, Nadine Pouw5, Jorge Joven, Manuel Castro Cabezas
	Supplementary Tables
	Supplementary Table S3. Average concentration (in mg/dL) of each metabolite analyzed in low and high dose of vitamin D3 groups, at days 1 and 7 and at 0h (baseline) and 2, 4, 6 and 8 hours after fat intake. Data are expressed as mean ± SEM. DG, diglycerol; LPC, lysophosphatidylcholine; PC, phosphatidylcholine; PE, phosphatidylethanolamine; SM, sphingomyelin; TG, triglyceride; e, alkyl ether speci…
	To compare the intragroup differences in lipid levels at day 1 and 7, a paired T-test was performed. 0, 2, 4, 6 and 8 represent statistical significance (p-value<0.05) at 0, 2, 4, 6 and 8 hours, respectively, between day 1 and 7.
	To compare the intergroup differences in lipid levels at day 1 and 7, an unpaired T-test was perform. * represent statistical significance (p-value<0.05) between groups at the time point were is located.
	LOW DOSE of VITAMIN D3
		Day 1					Day 7
	Metabolite	0 h	2 h	4 h	6 h	8 h	0 h	2 h	4 h	6 h	8 h
	DG 34:1	3626.5 ± 545.7	4960.3 ± 818.2	6611.4 ± 801.1	5633.9 ± 746.5	4174.7 ± 390.7	3547.2 ± 331.1	4900.6 ± 494.5*	6973.7 ± 958.7	6347.5 ± 892.6	4454.7 ± 455.7
	DG 34:2	2524.4 ± 333.7	3080.9 ± 363.8	3461.9 ± 425.7	2820.5 ± 435.7	2068.5 ± 172	2518.0 ± 205.8	3150.5 ± 323.4	3732.2 ± 458.3	3165.3 ± 425.9	2428.1 ± 340.1
	DG 34:3	263.7 ± 49.8	415.1 ± 63.5	405.9 ± 66.5	266.2 ± 31.2	228.2 ± 32.6	256.9 ± 19.4	322.6 ± 40.1	400.4 ± 55.3	403.7 ± 65.7	263.4 ± 36.5
	DG 36:1	694.5 ± 83.4*	1142.4 ± 108.1	1325.8 ± 145.9	1190.9 ± 129	1006.2 ± 107.2	765.5 ± 72.7*	1033.9 ± 89.1*	1499.1 ± 188.6	1410.3 ± 182.2	1039.0 ± 90.1
	DG 36:2	6286.6 ± 778.6*	7094.3 ± 913.9	7745.4 ± 838.7	6190.8 ± 790.2	4801.1 ± 367.7	5858.8 ± 477.1	7105.1 ± 867.9	8151.9 ± 1126.1	6741.3 ± 988.8	5392.5 ± 762.6
	DG 36:3	4026.2 ± 476.9	4583.8 ± 448.3	4262.7 ± 517.1	3215.8 ± 561.7	2605.5 ± 292.1	4008.4 ± 393.0	4178.0 ± 479.9	4071.6 ± 460.4	3670.0 ± 521.8	2587.8 ± 329.5
	DG 36:4	1579 ± 182.8	1923.8 ± 206.4	1730.7 ± 227.4	1336.6 ± 194.9	1013 ± 112.6	1645.0 ± 162.2	1928.4 ± 237.8	1861.2 ± 234.3	1468.3 ± 176.1	1099.0 ± 123.7
	DG 40:46	1311.2 ± 253.9	1268.9 ± 244.1	1175.4 ± 211.5	1595.4 ± 239.9	1162 ± 139.5	1244.0 ± 93.2	1217.9 ± 82.1	998.0 ± 110.7	950.1 ± 145.6	956.5 ± 139.9
	LPC 14:0	20.2 ± 2.8	19.8 ± 2.3	25.7 ± 2.1	29.9 ± 2.5	28.5 ± 2.2	20.4 ± 1.8	21.4 ± 1.8	25.0 ± 1.9	31.1 ± 2.0	30.3 ± 1.9
	LPC 15:0	14.8 ± 1.2	13.6 ± 1	15.4 ± 0.9	16.9 ± 1.2	16.6 ± 1.1	14.9 ± 1.1	14.9 ± 1.3	15.3 ± 1.1	17.6 ± 1.2	17.8 ± 1.3
	LPC 16:0e	14.8 ± 1.8	14.5 ± 1.5	13 ± 1.4	11.9 ± 1.4	11.4 ± 1.1	14.0 ± 1.4	13.3 ± 1.2	12.2 ± 0.9	10.5 ± 0.8	11.0 ± 0.9
	LPC 16:0	2017.9 ± 221.1	1837.9 ± 176.1	1826 ± 163.8	1729.4 ± 174	1607.5 ± 166.3	2044 ± 200.3	1976.0 ± 191.3	1861.4 ± 176.2	1757.6 ± 140.7	1657.9 ± 129.8
	LPC 16:1e	15.9 ± 1.9	14.4 ± 1.4	12.8 ± 1.2	11.6 ± 1.2	11 ± 0.8	15.5 ± 1.5	14.7 ± 1.5	12.4 ± 1	11.2 ± 0.8	10.9 ± 0.8
	LPC 16:1	40.5 ± 4.1	37.5 ± 3.7	42.9 ± 3.7	44.5 ± 4.1	42.4 ± 4.2	41.1 ± 4.6	41.5 ± 4.6	40.8 ± 3.9	44.3 ± 3.7	43.5 ± 3.8
	LPC 17:0	31.7 ± 3.7	30.2 ± 3.4	30.1 ± 2.8	30 ± 3.4	28.6 ± 2.3	31.4 ± 3.8	31.6 ± 3.8	30.6 ± 3.4	30.1 ± 2.9	29.7 ± 3.0
	LPC 18:0e	5.4 ± 0.7	5.4 ± 0.6	5 ± 0.7	4.8 ± 0.7	4.8 ± 0.6	5.0 ± 0.6	4.8 ± 0.5	4.9 ± 0.5	4.0 ± 0.3	4.4 ± 0.5
	LPC 18:0	727.1 ± 123.6	708.6 ± 102.9	666.9 ± 90.2	629.7 ± 93.8	576.6 ± 66.2	728.6 ± 113.6	714.2 ± 106.3	684.4 ± 94.1	640.6 ± 81.1	614.0 ± 75.6
	LPC 18:1	444.9 ± 47.7	451.8 ± 46.1	510.7 ± 53.4	557.2 ± 56.9	532.3 ± 47.8	465.6 ± 50.0	489.9 ± 53.3	490.8 ± 47.2	551.1 ± 46.5	548.8 ± 53.6
	LPC 18:2	598.6 ± 101	688.1 ± 114.6	773.9 ± 93	770.1 ± 75.2	700.5 ± 62.1	654.6 ± 101.9	781.2 ± 108.9	702.2 ± 66.4	732.7 ± 63.6	673.3 ± 56.4
	LPC 18:3	8.9 ± 1.7	9.8 ± 1.6	13.5 ± 2.2	15.5 ± 2.2	14.7 ± 1.6	10.9 ± 1.8	11.4 ± 1.6	13.0 ± 1.3	16.4 ± 1.5	15.8 ± 1.7
	LPC 20:0	4.5 ± 0.5	4.6 ± 0.4	4.4 ± 0.5	4.2 ± 0.6	4.2 ± 0.5	4.7 ± 0.6	4.6 ± 0.5	4.6 ± 0.5	4.1 ± 0.4	4.4 ± 0.5
	LPC 20:1	7.8 ± 0.7	7.8 ± 0.5	7.7 ± 0.7	7.3 ± 0.8	7.4 ± 0.6	7.5 ± 0.9	7.0 ± 0.7	7.3 ± 0.7	6.2 ± 0.5	6.8 ± 0.6
	LPC 20:2	7.1 ± 0.8	7.5 ± 0.7	8.1 ± 0.8	8.6 ± 0.7	8.8 ± 0.6	7.2 ± 0.6	7.8 ± 0.7	7.7 ± 0.6	7.9 ± 0.5	8.3 ± 0.5
	LPC 20:3	46.9 ± 4.9	50.6 ± 5.2	59.8 ± 6	65.6 ± 6.6	63 ± 6.7	50.4 ± 4.8	56.5 ± 6.2	57.3 ± 6.0	61.0 ± 5.3	62.1 ± 5.8
	LPC 20:4	112.2 ± 14.6	112.2 ± 15.5	121.6 ± 15.3	129.8 ± 16.1	127.3 ± 14.7	115.8 ± 16.6	119.3 ± 17.7	111.4 ± 13.1	115.3 ± 11.9	116.3 ± 12.2
	LPC 20:5	8.2 ± 1.6	9.1 ± 1.7	10.2 ± 2	11.5 ± 2.3	10.9 ± 1.7	8.3 ± 1.3	8.7 ± 1.2	8.5 ± 1.2	9.8 ± 1.4	9.8 ± 1.4
	LPC 22:5	7 ± 1.1	7.6 ± 1.1	8.7 ± 1.5	9.2 ± 1.5	8.7 ± 1.1	7.4 ± 1.1	8.0 ± 1.1	7.8 ± 1.1	8.1 ± 1.0	8.0± 0.9
	LPC 22:6	23.9 ± 2	26.3 ± 2.8	30.5 ± 3.2	32.4 ± 3.4	30.6 ± 2.9	25.4 ± 2.6	28.2 ± 2.9	29.4 ± 2.8	30.5 ± 3.4	29.1 ± 2.5
	PC 30:0	174.2 ± 25.3	203.2 ± 35.1	306.9 ± 31	385.1 ± 27	409.6 ± 32.9	191.7 ± 28.5	215.6 ± 29.2	308.9 ± 29.8	404.5 ± 34.5	421 ± 29.7
	PC 31:0	46 ± 5.9	52.9 ± 8.6	75.7 ± 6.5	93.5 ± 5.4	104.2 ± 7.1	46.5 ± 4.5	54.1 ± 5.6	71.9 ± 4.8	96.6 ± 6.7	107.2 ± 7.2
	PC 32:0	751.8 ± 48.8	805.2 ± 70.2	968.2 ± 52.1	1003.9 ± 37.8	1034.2 ± 60.2	757.0 ± 46.1	803.8 ± 43.5	920.2 ± 50.7	967.6 ± 50.5	1005.1 ± 44.7
	PC 32:1e6	81.2 ± 4.1	83.3 ± 6.1	85.2 ± 4.8	82.6 ± 4.2	82.7 ± 4.9	79.3 ± 4.5	79.4 ± 4.6	80.6 ± 5	76.8 ± 4.8	75 ± 3.3
	PC 32:1	1006.2 ± 182.6	1092.2 ± 212.8	1313.6 ± 205.3	1348 ± 189	1367.5 ± 207.3	990.0 ± 188.5	1165.5 ± 216.2	1305.7 ± 223.7	1403.1 ± 221.3	1399 ± 200.1
	PC 33:0	40.3 ± 3.5	44.3 ± 5.3	57.5 ± 4.1	65.6 ± 3	71.3 ± 4	41.3 ± 3.7	44.8 ± 4.2	55.7 ± 3.5	67 ± 4.1	73.7 ± 4.8
	PC 33:1	175.1 ± 20.8	185.4 ± 24.8	233.9 ± 25.3	263.8 ± 22.6	287.4 ± 28.3	170.0 ± 17.3	200.4 ± 24.3	222.9 ± 21.7	271.5 ± 27.1	297.6 ± 29.6
	PC 33:2	300.8 ± 35.7	333.3 ± 42.2	395.2 ± 37.7	420.5 ± 36	421.5 ± 41.4	295.6 ± 36.6	338.6 ± 39.0	393.1 ± 40.6	431.4 ± 39.4	431.7 ± 33.8
	PC 34:0	129.6 ± 8.9	145.9 ± 13	170.6 ± 12.8	176 ± 11.9	184.7 ± 11.1	127.1 ± 6.6	136.9 ± 7.2	165.1 ± 8.9	174 ± 10.1	185.8 ± 10.2
	PC 34:1e4,6,8	264.1 ± 13.8	281.2 ± 22.4	286.4 ± 15.8	274.8 ± 12.3	278.5 ± 14.3	251.6 ± 10.7	262.9 ± 14.5	263 ± 14.2	256.3 ± 15	257.8 ± 14.1
	PC 34:1	18294 ± 2204.6	18795.4 ± 2561.2	23552.7 ± 2764.1	24272.7 ± 2540.9	24866.3 ± 3047.1	18285.1 ± 1880.6	20659 ± 2296.6	23191.2 ± 2556.8	24115.8 ± 2651	24851 ± 2547.9
	PC 34:2e0,4	150.9 ± 13.1	139.3 ± 9	154 ± 12.5	148.3 ± 13.5	149.5 ± 14	128.7 ± 6.9	144.9 ± 14.2	132.8 ± 8.3	140.4 ± 15.3	137.8 ± 13.6
	PC 34:2	42075.5 ± 2447.7	37071.6 ± 3830.7	51187.3 ± 2537.3	46695.7 ± 3093.6	49339.3 ± 2645.9	43310.3 ± 3042.4	47361.8 ± 2687.7	46304.9 ± 3520	45831.1 ± 3117.9	47677.4 ± 3039.7
	PC 34:3e	473.7 ± 39.9	450.6 ± 27.5	447.3 ± 21.5	462.4 ± 39.6	454.1 ± 43.1	446.4 ± 55.2	413.1 ± 32.2	395.5 ± 22.4	389.7 ± 28.2	435.9 ± 54.7
	PC 34:3	1035.2 ± 93.7	1166.4 ± 148.1	1363.1 ± 109.1	1405.7 ± 107.2	1403.8 ± 131.2	1033.0 ± 93.1	1164 ± 109.1	1327.9 ± 128.5	1416.5 ± 131.4	1416.1 ± 126.6
	PC 34:4	104.7 ± 10.6	117.8 ± 14.6	134.3 ± 12.2	142.7 ± 11.6	146.5 ± 13	100.1 ± 10.3	115.6 ± 11.9	132.2 ± 12.6	144 ± 12.7	146.9 ± 10.9
	PC 35:1	197.4 ± 14.2	214.3 ± 26.7	251.3 ± 18.3	266.1 ± 17.8	288.4 ± 20.9	196.0 ± 14.2	215.5 ± 21.2	238.3 ± 17.2	264.3 ± 19.6	289.5 ± 23.3
	PC 35:2	565.1 ± 26.6	621.6 ± 53	714.9 ± 25.2	737 ± 29.4	749.3 ± 47.6	542.4 ± 17.6	605.4 ± 23.7	664.3 ± 25	690 ± 26.7	698.2 ± 27.3
	PC 35:4	19.7 ± 2.9	18.9 ± 3	25.9 ± 3.7	30.6 ± 3.3	31.8 ± 3.7	18.2 ± 2.3	22.1 ± 2.9	26.4 ± 3	31.8 ± 3.8	35.7 ± 3.7
	PC 36:0	10.7 ± 1.1	12.1 ± 1	13.4 ± 1.3	13.9 ± 1.8	14.7 ± 1.6	10.2 ± 0.9	10.9 ± 1	13.3 ± 0.9	13.2 ± 1.1	14.8 ± 1.1
	PC 36:1	2115.1 ± 165.1	2506.6 ± 378.5	2738.2 ± 231.4	2930.5 ± 223.7	3095.6 ± 215.4	2177.3 ± 178	2289.9 ± 270.8	2706.5 ± 251.3	3041.3 ± 284.9	3315.7 ± 319.3
	PC 36:2e4,6	124.1 ± 6.9	121.3 ± 4.9	131.8 ± 5.8	126.8 ± 5.8	127.5 ± 5	112.6 ± 4.6	121.3 ± 7	119.4 ± 4.4	117.1 ± 5.8	118.8 ± 6.4
	PC 36:2	19455.8 ± 1450.8	21584.5 ± 1732.7	25772.4 ± 1397.3	25951 ± 1596.4	24625.5 ± 1315.4	19371.5 ± 1316.3	22991 ± 1782.2	25475.3 ± 1777.4	25537.5 ± 1698.4	24532.7 ± 1795.5
	PC 36:3e0,6	272.7 ± 16.7	267.8 ± 23	264.8 ± 18.8	273.9 ± 15.2	261.5 ± 17.9	224.5 ± 17.2	250 ± 23.6	257 ± 20.9	245.2 ± 26.5	239.5 ± 23.3
	PC 36:3	12456.2 ± 1637.9	13488.7 ± 2201.1	16226.4 ± 2202.1	16260.7 ± 2195.1	16531.8 ± 2578.1	11575.4 ± 1062.2	13729.6 ± 1515.4	15594.8 ± 1861.3	15566.4 ± 1655	15576.8 ± 1828.4
	PC 36:4e0,4,6	832.3 ± 39.3	857.8 ± 58.7	897.1 ± 39.9	851.5 ± 40.9	849.3 ± 49.2	756.3 ± 36.9	788.5 ± 45.7	786.3 ± 43.2	747.8 ± 40.8	762.3 ± 43.6
	PC 36:46	15219.2 ± 1668.6	14828.8 ± 1780.9	19502.7 ± 1931.7	19964.1 ± 1799.4	20226.1 ± 2426	14475.9 ± 1553.5	15869.4 ± 1792.5	18020.2 ± 1853.7	17399.4 ± 1976.5	17843.2 ± 2054.8
	PC 36:5e0,4,6,8	570.9 ± 25.3	581.5 ± 36.9	599.8 ± 26.2	572.2 ± 25.9	566.1 ± 32.6	528.1 ± 32.5	538.9 ± 36.8	543.2 ± 32.5	514.6 ± 33.2	513.1 ± 36.3
	PC 36:52	5019.6 ± 330.4	4948.3 ± 324.6	6126.5 ± 318.3	6128.9 ± 337.1	6019.2 ± 476.3	5012.1 ± 290.8	5597.5 ± 295.2	6038 ± 358	5970.3 ± 351	5841.2 ± 354.5
	PC 37:4	153.3 ± 15.4	146.7 ± 12.9	180.5 ± 12.7	150.6 ± 8.9	166.7 ± 12.8	131.4 ± 10.3	149.9 ± 12.1	160.8 ± 12.3	161.6 ± 10.9	180.8 ± 17.2
	PC 37:6	28.5 ± 2.7	30.4 ± 3.7	34.3 ± 3.2	35.4 ± 3	37.2 ± 3.4	26.4 ± 1.9	28.8 ± 2.1	32.5 ± 2.4	32.7 ± 2.5	34.3 ± 2.2
	PC 38:2	235.6 ± 14.8	264.9 ± 31.4	265.2 ± 15	268.7 ± 17.8	261.3 ± 22.3	236.5 ± 18.8	260 ± 21	265.8 ± 19.2	259 ± 22.7	259.6 ± 21.5
	PC 38:3e8	33.9 ± 4.6	32.1 ± 3.3	34.3 ± 3.3	34.7 ± 3.5	35.4 ± 4.7	28.5 ± 2.9*	31.7 ± 2.7*	32.5 ± 3.5*	32.1 ± 3.4*	30.5 ± 3.3
	PC 38:3	2200.1 ± 194.9	2510 ± 406	2512.9 ± 221.1	2512.1 ± 227.8	2506.3 ± 244.1	2281.9 ± 191.9	2380.1 ± 215.8	2609.1 ± 235.2	2491.2 ± 230.9	2507.9 ± 233.5
	PC 38:4e6,8	288 ± 24.2	270.9 ± 14.4	295.3 ± 19.1	298.4 ± 18.5	302.5 ± 23.6	266.6 ± 14.5	269.8 ± 15.1	273.2 ± 19.7	268.4 ± 15.9	269.1 ± 17.7
	PC 38:4	5621.1 ± 426.6	6131 ± 610.3	6650 ± 477.1	6603.6 ± 535.7	6590.4 ± 471.4	5531.7 ± 407	5841.7 ± 485.9	6251.9 ± 367.6	6058.4 ± 383.8	6129.6 ± 444.1
	PC 38:5e6	282.3 ± 21.9	283 ± 41.2	310.7 ± 19.2	307.2 ± 19.4	297.1 ± 27	259 ± 15.9	276.2 ± 19.9	276.2 ± 18.4	256.8 ± 21.6	263.5 ± 19.8
	PC 38:5	1681.8 ± 100.4	1890.7 ± 187.7	2012.7 ± 121	1973.5 ± 121.9	1944.6 ± 141.8	1661.9 ± 94.9	1781 ± 126.3	1890.4 ± 112.2	1820.6 ± 129.8	1816.3 ± 82.5
	PC 38:6e4,6,8	270.5 ± 15	282.6 ± 24.8	288.9 ± 16.3	277.7 ± 14.4	278 ± 19.5	253.1 ± 16.7	258.1 ± 20.8	262.5 ± 19.1	247.7 ± 19	249.1 ± 20.7
	PC 38:6	4398 ± 359.3	4490.5 ± 414.7	5127.7 ± 435.1	4943.5 ± 371.5	4951.5 ± 465.9	4341.1 ± 256.8	4573.6 ± 331.1	5011.2 ± 347.6	4599.4 ± 367	4528.9 ± 363.1
	PC 40:4e	43.4 ± 4.3	41.8 ± 4.5	50.5 ± 4.2	44.6 ± 4.2	44.8 ± 3.9	40.3 ± 3.8	40.1 ± 3.1	43.9 ± 3.6	40.7 ± 3.8	42.8 ± 3.6
	PC 40:4	104.8 ± 9.2	113.5 ± 15.9	115 ± 10	109.3 ± 10	105.4 ± 9.9	104.7 ± 8.8	113.5 ± 11.3	119.7 ± 10.1	109.8 ± 9.3	108.8 ± 9.3
	PC 40:5e6	98.9 ± 5.6	98.9 ± 9.4	106 ± 5.6	101 ± 4.1	99.7 ± 6	93.4 ± 4.9	93.5 ± 5	98.4 ± 4.7	92.9 ± 4.8	94.2 ± 5.6
	PC 40:5	270.9 ± 34.2	324 ± 52.8	311.7 ± 34.2	297.4 ± 36.1	290.4 ± 30.8	278.5 ± 28	291.8 ± 33.9	309.8 ± 27.1	283.3 ± 28	283.4 ± 29
	PC 40:6	1156 ± 94.3	1304.1 ± 169.6	1318.7 ± 110.3	1260.9 ± 101.9	1230 ± 105.1	1212.8 ± 73.5	1244 ± 101.8	1348.7 ± 83.4	1244.9 ± 98.6	1209.2 ± 108.9
	PC 42:4e4	31.7 ± 2.2	35.3 ± 2.7	35.6 ± 2.2	34.4 ± 2.5	34.4 ± 1.9	31.2 ± 1.4	31.9 ± 1.6	31.5 ± 1.8	31.4 ± 2	31.5 ± 1.8
	PC 42:5e6,8	82.7 ± 6.1	88 ± 8.6	87.4 ± 6.7	86.1 ± 5.9	87.4 ± 6.9	79 ± 5.2	81.8 ± 6	83.1 ± 6.7	80.3 ± 6.7	80.4 ± 6.9
	PE 36:4	137.7 ± 29.4	155.3 ± 26.7	215.2 ± 33.6	171.3 ± 28.1	154.1 ± 27.8	131.2 ± 19.9	164.4 ± 20.4	181.3 ± 23.8	152.5 ± 22	143.9 ± 19.8
	PE 36:5e	190.6 ± 15.9	225.6 ± 25.7	242.8 ± 25	214.4 ± 24.5	225.5 ± 26.2	177.8 ± 16.2	188.5 ± 20.4	201.1 ± 16.7	180.7 ± 15.8*	206.9 ± 24
	PE 38:5e4	245.4 ± 19.5	290.4 ± 28.4	315.9 ± 30	282 ± 30.8	306.2 ± 38.7	234.7 ± 21.7	246.8 ± 30.6	260.8 ± 27.9	241.7 ± 24.1	254.5 ± 19.2
	PE 38:6e2,4	191 ± 17.7	221.3 ± 22.1	244.1 ± 22.5	215.4 ± 21.8	216.9 ± 24.3	175.6 ± 17.2	177 ± 19	182.8 ± 15.8	176 ± 16.2	188.2 ± 20.6
	SM 32:04	14.2 ± 1.2	14 ± 1.2	16.3 ± 1	17.3 ± 1.1	18.5 ± 1.1	13.4 ± 0.8	13.8 ± 0.9	14.6 ± 0.8	15.7 ± 0.9	16.8 ± 1.2
	SM 32:1	547.3 ± 45.4	555.8 ± 64	605.3 ± 36.4	599.3 ± 37.5	613.2 ± 48.8	522.5 ± 30.9	566 ± 37.7	608.1 ± 44.2	564 ± 43.9	603 ± 42.1
	SM 32:2	43.5 ± 3.3	43.8 ± 2.8	47 ± 2.3	47.1 ± 2.8	47.5 ± 2.5	41.8 ± 2.2	44.3 ± 2.4	44.3 ± 2	45.4 ± 1.9	46.3 ± 2.1
	SM 33:1	227.7 ± 9.3	225 ± 11.2	244.7 ± 10.8	237.7 ± 8.7	246.4 ± 12.6	223.2 ± 8.6	230.3 ± 10.7	235 ± 10.9	233.1 ± 10.6	236.9 ± 11.9
	SM 34:10,4,6	5582.6 ± 187.5	5540.9 ± 243.3	5963.2 ± 181.1	5776.2 ± 181.9	5846.9 ± 234.5	5358 ± 214.2	5534.8 ± 196.4	5591.3 ± 177.3	5416.6 ± 174.1	5492.7 ± 233
	SM 34:24	833.7 ± 34.7	826.2 ± 38.2	880.4 ± 27	850.9 ± 30.3	867.4 ± 35.8	813.3 ± 32.5	832.1 ± 35	835.9 ± 27.9	816.2 ± 27.5	824.8 ± 38.8
	SM 35:0	15.8 ± 0.9	15.7 ± 1.3	16.3 ± 1	15.8 ± 0.9	16.4 ± 1.2	15.8 ± 1	15.2 ± 1	15.7 ± 1	14.9 ± 1	15.1 ± 1
	SM 35:1	121.5 ± 7.2	119.7 ± 7.1	129 ± 7.3	125.9 ± 6.9	131.5 ± 8.5	119.5 ± 7.7	122.6 ± 8.2	124 ± 7.9	122.3 ± 7.7	122.9 ± 9.2
	SM 36:04,6,8	52.6 ± 6.3	49.3 ± 6.3	56.6 ± 6.2	60.5 ± 6	65.8 ± 7.2	49.2 ± 6.2	48.5 ± 6.5	51.8 ± 6.6	53.1 ± 6.9*	59.6 ± 8.4
	SM 36:14	1132.7 ± 85.9	1055 ± 70.9	1197.3 ± 78.3	1177.6 ± 82.5	1201.5 ± 89.7	1095.9 ± 81.2	1113.8 ± 82.2	1128.4 ± 84.1	1090.3 ± 79	1113.5 ± 91.6
	SM 36:24	555 ± 46.5	550.8 ± 46.5	594.1 ± 44.1	587.4 ± 47.4	600.9 ± 47.1	541.1 ± 45.3	550.2 ± 48.7	559.7 ± 44.2	543.5 ± 41.2	561.2 ± 51.7
	SM 38:10,4,8	854.2 ± 49.7	822.5 ± 27.2	912.5 ± 44.8	879.3 ± 52.5	900.2 ± 62.2	807.6 ± 42.7	833.1 ± 44.9	844.8 ± 46.6	820.1 ± 44.1	820.5 ± 47
	SM 38:20,4,6,8	345.1 ± 21.8	337.9 ± 16.4	366 ± 18.6	353.6 ± 21.1	360.2 ± 22.8	328.5 ± 19.5	340.6 ± 18.4	340.6 ± 19.1	328.7 ± 17.4	330.4 ± 20
	SM 39:1	238.5 ± 18.6	228.3 ± 14.7	267.4 ± 19.4	245 ± 19.1	257 ± 23.2	242.5 ± 18.5	249.4 ± 22	254 ± 23.2	241.6 ± 18.5	247.4 ± 21.1
	SM 40:06,8	43.9 ± 3.5	43.1 ± 4.6	47.1 ± 3.6	47.9 ± 4.1	50.6 ± 4.1	39.8 ± 2.7	39.7 ± 3.2	44.1 ± 3	40.4 ± 2.9	44.6 ± 3.6
	SM 40:14,6,8	1679.6 ± 81.3	1640.5 ± 77.1	1824.9 ± 79	1774.8 ± 97.5	1788.8 ± 98.3	1584.8 ± 79.7	1631.4 ± 87.6	1646.9 ± 73.1	1587.5 ± 74.3	1628.6 ± 89.3
	SM 40:24	952.6 ± 57.5	948.2 ± 46.4	1003.6 ± 54	960.2 ± 62.8	966.6 ± 60.1	911.7 ± 54.2	937.1 ± 58.8	934 ± 47.8	895.8 ± 44	903.5 ± 56.2
	SM 41:14,6,8	791.9 ± 46.4	737.3 ± 43.8	839.6 ± 41.4	828.2 ± 45.9	847.1 ± 51.9	750.2 ± 41.8	773.7 ± 45.6	781.8 ± 41.4	760.5 ± 41.1	773 ± 46.5
	SM 41:2	346.9 ± 22.9	339.2 ± 16.9	365.2 ± 19.9	359.7 ± 22.6	361.3 ± 25.1	338.4 ± 22.8	351 ± 23	350.2 ± 20	342 ± 19.4	340 ± 21.2
	SM 42:14,6,8	1193.8 ± 60.9	1200.7 ± 78.5	1309.5 ± 59.1	1256 ± 64.1	1303.6 ± 82.9	1137.7 ± 60.7	1160.4 ± 69	1172.2 ± 54.2	1147.2 ± 47	1158.5 ± 70.5
	SM 42:20,4,6,8	2828.6 ± 119.8	2725.5 ± 174.2	3016.5 ± 132.9	2865 ± 117.7	2937.3 ± 156.8	2564.9 ± 111.4	2670 ± 115.2	2678.1 ± 123	2595.9 ± 113.6	2637.6 ± 144.8
	SM 42:30,4,6,8	1753.8 ± 85.7	1712.4 ± 101.7	1860.2 ± 83.8*	1765.9 ± 88.1	1812 ± 106.3	1644.3 ± 88.1	1692.1 ± 87.8	1673.6 ± 79.8	1637 ± 70.4	1644.9 ± 91.2
	SM 43:14	39.4 ± 3.6	42 ± 3.6	45.1 ± 3.3	42.1 ± 3.6	45 ± 4.6	41.6 ± 5	40.8 ± 5.1	38.7 ± 3.3	40.6 ± 3.8	39 ± 4
	SM 43:26	130.6 ± 12.4	116.9 ± 14.7	136.9 ± 15.1	134.4 ± 12.7	137.3 ± 14.7	120.5 ± 11.9	123.7 ± 12	126.5 ± 13.2	123.4 ± 11.8	126.2 ± 13.7
	TG 46:0	779.9 ± 134.8	5324.4 ± 1048.6	9589.7 ± 1656.5	6902.1 ± 1024.6*	5175.9 ± 833.8	903.9 ± 134.9*	5901.2 ± 916.5	7543.3 ± 662.7	7441.4 ± 1191.8	5534.1 ± 703.5
	TG 46:1	1281.4 ± 245.7	4571.5 ± 923.7	8591.9 ± 1953.9	5758.4 ± 880.2*	4068.8 ± 635.3	1299 ± 183.9	5409.1 ± 823.5	10108 ± 2042.7	7595.1 ± 1810.7	4130.2 ± 456
	TG 46:2	616 ± 115.1	1695.5 ± 304.4	2638 ± 559.4	1776.4 ± 268.8	1215.3 ± 161.8	613 ± 67.6	1966.3 ± 255.8	3211.2 ± 598.2	1942.4 ± 316	1258.6 ± 119
	TG 48:0	1324.6 ± 311*	5993.2 ± 1085.9	10538.4 ± 1325.8	8525.3 ± 1326.6*	6642 ± 909.1	1744.6 ± 316*	6897.5 ± 796.5	9161.1 ± 1753	8768.6 ± 1341.5	6522.4 ± 720.3
	TG 48:1	5297.4 ± 1148.4	14756.2 ± 2974.5	24429 ± 4095	18925.1 ± 2980.6*	14769.2 ± 2257	6164.1 ± 889.9	15461.5 ± 1586.5	27463.9 ± 4551.6	24003.4 ± 4829.4	17889.6 ± 3648.5
	TG 48:2	3394.5 ± 607.6	6174.2 ± 1061.8	10173.3 ± 1785.3	7603 ± 1205.8	5634.6 ± 944.6	3680.9 ± 424.5	7622.2 ± 955.7	12215.8 ± 2191.6	9721 ± 2075.6	5612.4 ± 634.6
	TG 48:3	1307.9 ± 234.4	2154.6 ± 382.6	3054.2 ± 594.3	2091.1 ± 316.2	1465.1 ± 241.8	1308.2 ± 155.8	2655 ± 402.5	3740.3 ± 720.3	2595.4 ± 587.5	1455 ± 150.1
	TG 50:0	580.4 ± 103.8*	2825.6 ± 574.3	4965.5 ± 780.6	4040.7 ± 544.4	3082.1 ± 485.9	744.5 ± 105.3*	3287.8 ± 489.5	3203.2 ± 379.1	3878.1 ± 600.9	2917.7 ± 336
	TG 50:1	25499.4 ± 6460.4	36723.9 ± 6720.6*	63314 ± 8831.1	53690.6 ± 7700.3	46036.8 ± 8831.7	25901.2 ± 4102.9*	47229.7 ± 5628	67147.5 ± 9691	56814.8 ± 9826.2	48815.5 ± 8195.7
	TG 50:2	38959.2 ± 8028.5	49123.6 ± 7960.4	65793.1 ± 8777.7	52840.6 ± 8698.7	36613.7 ± 4158.5	38198.5 ± 4702.7	58269.6 ± 7849.4	74346.7 ± 11631	56110.4 ± 10228.5	46038.5 ± 8037.2
	TG 50:3	11292.6 ± 1864.8	16230.5 ± 3678.7	17126.4 ± 2496.4	12571.5 ± 2175.5	7978.2 ± 920.3	11444.4 ± 1266.1	17082.1 ± 2559.5	19986.6 ± 3458.3	13495.3 ± 2599	10452.8 ± 1934.1
	TG 50:4	2309.3 ± 321.4	2882.8 ± 428.6	3519.5 ± 581.5	2442.5 ± 376.3	1785.8 ± 298.8	2432 ± 228.7	3620.6 ± 547.2	4190.7 ± 772.3	2797.9 ± 546.5	1713.3 ± 158.9
	TG 51:2	1853.1 ± 353.5	2992.6 ± 547	4228.7 ± 479.4	3649 ± 458.9	3175 ± 464	1790 ± 170.6	3085.2 ± 319.3	4690.5 ± 761.1	4145.3 ± 718.7	2955.1 ± 288.8
	TG 52:1	3393.3 ± 665.5*	6899.9 ± 1397.2*	12534.1 ± 2046.8	9918.1 ± 1280.4*	8319.6 ± 1381	3815.8 ± 516.2*	9142.7 ± 1403.9	13441.2 ± 2359.3	11125.6 ± 2026	7904.8 ± 812.6
	TG 52:2	85450.5 ± 17006.4	90497.4 ± 16719.5	112238.2 ± 15821.4	92185.1 ± 15779.3	65176.8 ± 7795.1	77940.8 ± 9091.4	109482.2 ± 17408.4	123133.1 ± 21107.2	90995.3 ± 17851.5	77420.1 ± 14000.5
	TG 52:3	66741 ± 5531	82940.6 ± 9405.2	88549.5 ± 11398.8	67252.1 ± 12052.2	44587.4 ± 3758.6	75843.7 ± 8541.4	98171.7 ± 15929.3	96938.4 ± 16014	64747.5 ± 11167.7	52403.1 ± 8388
	TG 52:4	24414.8 ± 2669	29968.2 ± 3755.7	27392.8 ± 3544.2	19685.4 ± 3135.1	13328.9 ± 1172	26361.7 ± 2588.4*	31849.5 ± 4522.2	29750.7 ± 4334.4	20229.5 ± 3075.4	15615.1 ± 2220.3
	TG 52:5	4425.2 ± 540.8	4863.5 ± 605.3	4984 ± 758.1	3499.9 ± 522.7	2416.3 ± 244.5	4859.1 ± 455	5907.6 ± 837.2	5676.8 ± 929.5	3845 ± 617.4	2911.2 ± 424.5
	TG 52:6	711.8 ± 59.1	929.5 ± 142.2	1028.9 ± 164.6	749.3 ± 91.7	566.7 ± 68	880 ± 88.3	1168.7 ± 165.8	1196.6 ± 183.2	746.5 ± 61.9	594.1 ± 41.5
	TG 54:2	3750.8 ± 630.4	5331.1 ± 906.6	6699.6 ± 871.1	5324.8 ± 735.4	4414.4 ± 709.3	3436.5 ± 376.7	5703.1 ± 942.1	7411.8 ± 1572.8	4711.5 ± 548.7	3770.5 ± 390.3
	TG 54:3	16701.8 ± 2834.2	20683.8 ± 3753.4	19643.6 ± 2196.9	15090.7 ± 2048.1	12499.5 ± 2003.2	15329.6 ± 2198.5	20954.7 ± 4570.8	17121.5 ± 2098.2	12485.4 ± 1398	9909.4 ± 984.6
	TG 54:4	20947.5 ± 2062.4	23970.8 ± 2258.1	23213.1 ± 2344	16045.1 ± 1549	12012 ± 897.8	21202.5 ± 2405.8	26609.6 ± 4513	24766.7 ± 4584.5	14286.9 ± 1381	11610.3 ± 938
	TG 54:5	17545.9 ± 1472.2	19715 ± 2127.9	17914.5 ± 1891.8	13133.1 ± 1544.1	9206.9 ± 638.6	19760.5 ± 2345.7	22481.7 ± 3527.1	17227 ± 1679.1	11433.8 ± 941.8	9412.5 ± 700.9
	TG 54:6	5203.6 ± 733.2	6045.1 ± 702	5423 ± 844.5	3833.7 ± 626	2598.9 ± 178.8	7150.4 ± 1162.5	7793.6 ± 1259.8	6414.7 ± 1099.3	3742.4 ± 420.9	3183.1 ± 573.4
	TG 54:7	1523.2 ± 158.8	1596.4 ± 186.6	1526.3 ± 190.9	1128.6 ± 113	822.8 ± 54.3	1928.9 ± 377.9	2091.6 ± 293.4	1815.5 ± 248.2	1242 ± 153.7	1038.1 ± 107.8
	HIGH DOSE of VITAMIN D3
		Day 1					Day 7
	Metabolite	0 h	2 h	4 h	6 h	8 h	0 h	2 h	4 h	6 h	8 h
	DG 34:1	4590,6 ± 460,3	6213 ± 574,9	7910,7 ± 725,4	7361,4 ± 855,5	5075,8 ± 400,7	4854,1 ± 507,9	6680,1 ± 667,2*	8356,9 ± 1018,2	7732,4 ± 1002,9	4973,1 ± 469
	DG 34:2	3001,3 ± 330,7	3753,6 ± 413	4206,8 ± 489,4	3527,7 ± 517,6	2454,8 ± 192,8	2937,1 ± 288,3	3792,8 ± 423,7	4259,6 ± 572,3	3596,7 ± 554,4	2617,9 ± 411,3
	DG 34:3	316,8 ± 37,2	374,8 ± 41,7	445,7 ± 58,4	387,7 ± 61,1	255,9 ± 23,5	320,2 ± 39,1	391,3 ± 52,4	457,5 ± 62,1	388,1 ± 54,9	278,6 ± 45,3
	DG 36:1	1042,5 ± 99,8*	1382,2 ± 134,5	1710,6 ± 170,6	1657,9 ± 190,7	1280,7 ± 144,2	1069,7 ± 103,7*	1455,4 ± 134,6*	1857,2 ± 204,9	1747 ± 220,5	1225,8 ± 123,7
	DG 36:2	6956,4 ± 784,4*	8273,3 ± 886,3	8620,6 ± 907	7437,8 ± 972,9	5319,8 ± 411,4	6624,3 ± 618,8	8252,2 ± 689	8854,2 ± 1011,3	7675,9 ± 986,8	5843,5 ± 754,9
	DG 36:38	3896,2 ± 400,3	4549,6 ± 465,6	5015,7 ± 801,3	3976,5 ± 739,8	2735 ± 219,8	3998,9 ± 458,4	4652,4 ± 587,8	4622,3 ± 603,6	3614,8 ± 471	2704,2 ± 382,3
	DG 36:4	1272,9 ± 74,3	1721,2 ± 207,2	1815,7 ± 263,2	1197,2 ± 98,5	936,9 ± 64,4	1456,4 ± 136,7	1746,3 ± 209,7	1747,4 ± 253,3	1413,9 ± 211,9	1036,6 ± 156,8
	DG 40:42	1080,5 ± 152,3	854,6 ± 187,4	1053,5 ± 189,4	1245,4 ± 142	1204,6 ± 229,7	1281,9 ± 260,3	1270,4 ± 108	689,3 ± 110,4	962,1 ± 144,7	1156,3 ± 271
	LPC 14:0	19,1 ± 2,1	20,1 ± 2,1	24 ± 2,5	27,5 ± 2,9	28,1 ± 2,9	18,1 ± 2,1	19,3 ± 2,2	23,8 ± 2,8	26,2 ± 2,3	25,3 ± 2,7
	LPC 15:0	14,2 ± 1,1	14,7 ± 1,4	15,4 ± 1,1	16,5 ± 1,3	17,4 ± 1,5	13,5 ± 1,3	13,4 ± 1,3	14,1 ± 1,3	15,2 ± 1	15,1 ± 1,3
	LPC 16:0e	13,8 ± 1	12,8 ± 1,1	12,7 ± 0,9	12,1 ± 0,6	11,8 ± 0,8	13,3 ± 1,2	13,4 ± 1,6	12 ± 1	11,1 ± 1	10,8 ± 0,9
	LPC 16:0	1951,8 ± 192,9	1949,7 ± 213,6	1865,8 ± 168,6	1736,4 ± 170,3	1736 ± 171,7	1843,2 ± 183,4	1873,5 ± 202,6	1754 ± 189,3	1597,6 ± 134,7	1477,8 ± 152,5
	LPC 16:1e	15 ± 1,4	13,7 ± 1,3	12 ± 0,8	11,1 ± 0,7	10,9 ± 0,8	13,6 ± 1,2	12,8 ± 1,2	11,4 ± 1	10,2 ± 0,8	9,5 ± 0,8
	LPC 16:1	38 ± 3,8	39,3 ± 4,2	40,4 ± 4,1	41,8 ± 4,2	41,7 ± 4,2	37,8 ± 4,6	37,8 ± 4,6	39,6 ± 4,5	39,2 ± 3,7	37,6 ± 4,5
	LPC 17:0	28,7 ± 3,1	29,4 ± 3,3	29 ± 2,7	28,4 ± 2,8	28,8 ± 3	26,7 ± 3,6	27 ± 3,6	26,8 ± 3,5	25,7 ± 2,9	24,8 ± 3,4
	LPC 18:0e	5,1 ± 0,5	4,8 ± 0,6	5,1 ± 0,5	5,3 ± 0,5	5,1 ± 0,5	5,1 ± 0,7	4,6 ± 0,4	5,3 ± 0,6	4,3 ± 0,4	4,5 ± 0,5
	LPC 18:0	645,2 ± 69,7	636,2 ± 72,9	635,3 ± 64,9	601,3 ± 71,3	598,9 ± 71,3	606,8 ± 80	634,1 ± 82,7	625,9 ± 83,5	566,8 ± 65,7	534,9 ± 72,3
	LPC 18:1	428 ± 45,2	443,9 ± 49,6	476,3 ± 45,9	507,4 ± 50,9	509,4 ± 55	425,9 ± 58	450,9 ± 57,5	487,9 ± 58,7	504,8 ± 51,5	501,5 ± 67,1
	LPC 18:2	556 ± 80,8	655,6 ± 91,3	646,8 ± 66,3	645,1 ± 67,8	612,1 ± 73,3	549,7 ± 88,1	650,5 ± 98,8	668,9 ± 85,7	644,1 ± 65,7	607,9 ± 77,2
	LPC 18:3	8,2 ± 1,1	9,5 ± 1,2	11,6 ± 1,2	14,3 ± 1,5	12,7 ± 1,6	10,6 ± 1,9	11,6 ± 1,9	13,9 ± 1,9	15,2 ± 1,8	14,6 ± 2
	LPC 20:0	4 ± 0,6	4,1 ± 0,5	4 ± 0,5	4,3 ± 0,5	3,9 ± 0,4	4,1 ± 0,5	4,4 ± 0,6	4,1 ± 0,6	3,9 ± 0,5	3,5 ± 0,5
	LPC 20:1	6,5 ± 0,7	6,5 ± 0,7	6,6 ± 0,6	7,1 ± 0,7	6,7 ± 0,5	6,4 ± 0,8	6,8 ± 1	6,8 ± 0,8	6 ± 0,7	6,1 ± 0,6
	LPC 20:2	7,2 ± 0,8	7,1 ± 0,8	7,7 ± 0,7	8,3 ± 0,8	8,1 ± 1	6,8 ± 0,9	7,1 ± 1	7,6 ± 0,9	7,4 ± 0,8	7,3 ± 0,8
	LPC 20:3	55,7 ± 6,9	61,7 ± 6,9	65,7 ± 6,2	69,4 ± 7	69,8 ± 7,9	53,2 ± 6,9	57,2 ± 6,7	63,8 ± 6,7	66,7 ± 6,5	65 ± 7,8
	LPC 20:4	97,8 ± 12	102,3 ± 11,4	100,2 ± 7,7	105,5 ± 8,4	110,1 ± 10,2	95,7 ± 13,2	99,5 ± 14	102,1 ± 11,7	101,1 ± 9,4	101,8 ± 11,3
	LPC 20:5	6,8 ± 1,1	7,8 ± 1,3	8,3 ± 1,3	9 ± 1,3	9,6 ± 1,6	8 ± 2	8,7 ± 2,1	9,3 ± 1,9	9,6 ± 1,9	10,1 ± 2,2
	LPC 22:5	7,3 ± 0,9	7,6 ± 0,9	7,9 ± 0,8	8,8 ± 1	8,7 ± 1,2	7,3 ± 1,1	8,2 ± 1,2	8,4 ± 1	8,8 ± 1	8,9 ± 1,3
	LPC 22:6	27,2 ± 3,6	30,3 ± 3,8	31,5 ± 3,2	33,3 ± 4,1	33,6 ± 5	26,8 ± 4,6	29,4 ± 4,8	32,4 ± 4,5	32,2 ± 4,2	32,1 ± 5
	PC 30:06	212,6 ± 36,3	218,2 ± 27,6	325,1 ± 39,3	399 ± 43,8	410,6 ± 43,4	202,3 ± 24,3	224,9 ± 27,7	345,5 ± 36,6	435,5 ± 45,8	418,1 ± 50
	PC 31:0	56,7 ± 8,1	59,1 ± 6,6	81,8 ± 8,2	101 ± 9,7	110 ± 10,5	54,4 ± 6,3	58,2 ± 6,7	84,1 ± 7,5	106 ± 9	109,1 ± 10,9
	PC 32:06	832,4 ± 65,7	840,7 ± 48	980,2 ± 63,3	1038,8 ± 70,3	1044,8 ± 74,9	853,2 ± 57,5	889,2 ± 66,6	1028,6 ± 64,8	1098,4 ± 74,6	1047,6 ± 86,7
	PC 32:1e	90,9 ± 6,3	87,3 ± 4,2	90,3 ± 5,4	88,2 ± 5,9	90,7 ± 5,7	93,4 ± 6,9	94,1 ± 6,8	96,6 ± 6,9	93,8 ± 7,5	89 ± 7,4
	PC 32:1	1224,6 ± 218,1	1284,2 ± 207,5	1475,8 ± 249,2	1511,6 ± 241,3	1486,3 ± 224	1248,4 ± 180,5	1349,2 ± 204,9	1542,5 ± 223,5	1622,8 ± 227,9	1523,8 ± 243,9
	PC 33:0	48,1 ± 5,5	48,6 ± 4,4	62,4 ± 5,4	72 ± 6,5	76,6 ± 7,2	46,3 ± 5,4	49,2 ± 5,6	63,6 ± 5,5	75 ± 6,4	75,9 ± 7,5
	PC 33:1	203,9 ± 23,3	214,7 ± 21,8	254,4 ± 25,2	290 ± 30,4	309,2 ± 30,8	199,8 ± 20,8	216,1 ± 22,1	256,4 ± 22,2	298,1 ± 25,1	303,7 ± 30,5
	PC 33:2	295,7 ± 45	308,8 ± 38,4	370,9 ± 49,9	395,7 ± 50,2	403,6 ± 51,3	288,3 ± 35,2	315,2 ± 40,1	378,2 ± 44,8	415,6 ± 51,5	395,4 ± 55,4
	PC 34:0	141,5 ± 11,6	146,6 ± 9,7	179,1 ± 13	194 ± 15	189,3 ± 14	139,3 ± 14,3	144,5 ± 13,7	183,4 ± 17	199,6 ± 18,4	190,2 ± 18
	PC 34:1e2,4,6	266,4 ± 14,4	262,4 ± 10,1	273,2 ± 13,4	266,1 ± 12,3	272,6 ± 14,8	276,9 ± 18	287,8 ± 18	293,1 ± 16,3	289,6 ± 18,4	277,5 ± 21,2
	PC 34:14,6	21641 ± 2388,1	22546,3 ± 2245,7	25300,9 ± 2545,7	26270,5 ± 2751,6	26889,1 ± 2730,7	23519,1 ± 2340,7	25423,5 ± 2493,2	27987,2 ± 2383,8	29171,5 ± 2514,8	27515,9 ± 3082,1
	PC 34:2e6	138,1 ± 10,6	134,2 ± 6,4	137 ± 9	133,6 ± 9,7	138,6 ± 9,7	144,9 ± 13,1	146,8 ± 12,2	144,2 ± 10,5	141 ± 11,4	134,9 ± 12,8
	PC 34:2	43790,1 ± 3286,7	43708,6 ± 2763,4	48990,1 ± 2232,3	48768,9 ± 3652,2	50822,7 ± 3146	45574 ± 2448,9	47060,5 ± 3470,2	52588,1 ± 3658,3	52348,2 ± 3272,1	45074,7 ± 4623,1
	PC 34:3e	417,3 ± 25,3	403 ± 21,9	408,2 ± 26	395,6 ± 26,2	399,5 ± 27,1	444,9 ± 38,2	436,4 ± 36,8	437,5 ± 37,2	421,1 ± 33,9	388,1 ± 35,5
	PC 34:34,6	1078,2 ± 139,6	1142,8 ± 124,6	1346,8 ± 156,3	1412 ± 167,5	1408,3 ± 164,4	1236,7 ± 156,4	1322,7 ± 176,5	1525,7 ± 183	1591,8 ± 201,3	1500,9 ± 215,3
	PC 34:4	97,5 ± 14,7	102,7 ± 12,6	121,8 ± 16,6	128,2 ± 16,9	132,1 ± 16,4	101,7 ± 13,2	110 ± 15,4	126,2 ± 16,5	137,4 ± 18	132,2 ± 19,5
	PC 35:1	212,3 ± 18,5	231,3 ± 16,8	263,2 ± 18,8	277,6 ± 25,1	287 ± 22,8	215,3 ± 19,6	230,5 ± 21,4	269,2 ± 22,3	288,3 ± 26,1	301,5 ± 29,7
	PC 35:2	563,7 ± 42,3	605,3 ± 43,6	679 ± 52,9	700,1 ± 58,2	721 ± 64,2	530,6 ± 36,6	627,2 ± 53,2	702,6 ± 57,3	729,6 ± 52,5	701,4 ± 64,5
	PC 35:4	22,2 ± 2,7	24,8 ± 3	29,2 ± 3,5	34 ± 4	35,6 ± 3,6	21,1 ± 2,6	23,2 ± 2,9	29,3 ± 2,9	34,2 ± 3	35,3 ± 3,9
	PC 36:0	11,7 ± 1,4	11,4 ± 1	13,4 ± 1,3	15,1 ± 1,3	13,9 ± 1	10,5 ± 1,3	10,6 ± 1,1	14,1 ± 1,5	14,5 ± 1,8	14,4 ± 1,7
	PC 36:16	2482,9 ± 259,7	2595,6 ± 268,9	3036,7 ± 293,2	3118,9 ± 322,5	3388,5 ± 352,7	2624,4 ± 312,3	2989,7 ± 358,8	3372,8 ± 368,3	3671,5 ± 402,3	3599,1 ± 466,2
	PC 36:2e2,4,6	112,6 ± 7,1	111 ± 6,1	119,4 ± 7,3	111,8 ± 5,6	117,6 ± 6,9	110,4 ± 5,3	128,5 ± 9	134,5 ± 8,7	134,3 ± 9,8	125,4 ± 10,6
	PC 36:26	20091,1 ± 2359,3	20093,5 ± 1519,6	25071,9 ± 2913,3	23918,7 ± 3075,6	21222,9 ± 1624,5	21360,5 ± 2514,9	24510,1 ± 2607,2	28344,1 ± 2857,8	27722,8 ± 2900,6	24885,2 ± 3386,4
	PC 36:3e	260 ± 22,7	264,3 ± 16,9	265,6 ± 21,9	247,2 ± 18,2	242,1 ± 18,4	264,3 ± 23,4	288,1 ± 26,5	286,9 ± 18,7	280,1 ± 26,1	267 ± 25,5
	PC 36:3	14375,7 ± 1895,1	15685,9 ± 1865,2	18149,4 ± 2536,7	16656,1 ± 2460,8	17562,1 ± 2579,9	14532,3 ± 1644,4	16035 ± 1906,9	18575,7 ± 2218,8	18476,3 ± 2457,2	17036,4 ± 2754,2
	PC 36:4e	793,3 ± 47,8	785,2 ± 37,9	815,3 ± 48,4	779,8 ± 47,7	796,3 ± 47,7	853,5 ± 57,8	870,3 ± 62,5	893 ± 60,9	853,9 ± 65,3	749,3 ± 40,9
	PC 36:4	14364,1 ± 1422,3	15302 ± 1259,4	17245,2 ± 1649,2	17418,6 ± 1552,7	17505,1 ± 1515,6	15996,4 ± 1712,8	16459,4 ± 1632,4	18496,7 ± 1689,7	18336,1 ± 1792,4	17390 ± 2173,2
	PC 36:5e	554,2 ± 41,3	540,2 ± 34,4	550,7 ± 38,9	531,5 ± 40,8	536,4 ± 39,1	578,3 ± 42,9	585,2 ± 42,2	591,8 ± 44,4	569,5 ± 41,9	528,7 ± 44,6
	PC 36:56	5273,1 ± 395,3	5609,5 ± 395,7	6162 ± 476,2	6086,4 ± 484,3	5990 ± 495,5	5566,4 ± 380,6	6068,3 ± 408	6521,4 ± 397,1	6555,9 ± 406,3	6000,3 ± 526,4
	PC 37:4	135,9 ± 8,3	138,9 ± 9,9	152,7 ± 15,8	144,4 ± 6,2	164 ± 17,5	141,4 ± 10,9	142,5 ± 13,5	149,7 ± 11,5	153,3 ± 11,1	148,7 ± 13,3
	PC 37:6	30,1 ± 3,9	32,3 ± 4	35,6 ± 4,8	37,1 ± 4,8	39,7 ± 5,5	26 ± 2,4	29,6 ± 3,6	33,1 ± 4,2	35,5 ± 4,4	35 ± 4,9
	PC 38:22	253,1 ± 25,6	280,1 ± 36,7	308,9 ± 41,4	270,4 ± 31,8	255,9 ± 23,6	257,2 ± 24	274 ± 25,2	287 ± 26,6	278,8 ± 25,3	289,1 ± 43,5
	PC 38:3e6	39,6 ± 4,6	38,1 ± 3,3	39,6 ± 3,5	37,4 ± 2,9*	38,6 ± 3,6	38,7 ± 3,8*	42,7 ± 4,1*	42,5 ± 3,8*	42 ± 3,8*	39,5 ± 4,1
	PC 38:3	2926,1 ± 394,9	3015,9 ± 402,3	3218,7 ± 457,3	3186,2 ± 479,8	3215,4 ± 488,6	2648,5 ± 272,7	3197,5 ± 438,3	3304 ± 449,1	3274,9 ± 463	3054,1 ± 464,6
	PC 38:4e2,4,6	280,2 ± 19,8	284 ± 13,7	294,2 ± 17,1	286,1 ± 18,8	290,4 ± 20,3	304,3 ± 23,4	332,1 ± 24,8	335,2 ± 24,4	325,9 ± 26,1	310,8 ± 26,7
	PC 38:46	5147,6 ± 375,5	5342,2 ± 338,1	5735,6 ± 383,3	5671,3 ± 397,9	5806,5 ± 381,3	5524,8 ± 365,4	5857,3 ± 431,6	6234,5 ± 496,1	6199,9 ± 460,7	5859,4 ± 526,2
	PC 38:5e	279,2 ± 20,7	265,2 ± 20,8	282,4 ± 19,1	253 ± 18,2	257 ± 23	277,9 ± 12	209,3 ± 35,2	284,8 ± 19	268,7 ± 26,6	264,1 ± 25,8
	PC 38:5	1645,3 ± 146,3	1710,7 ± 143,8	1845,9 ± 169,5	1819,1 ± 176,7	1864,9 ± 181,9	1749,9 ± 146,8	1837,8 ± 178,5	1955,5 ± 170,4	1936,9 ± 182,6	1859,4 ± 206,6
	PC 38:6e2,6	250,5 ± 21,2	245,6 ± 17,4	254,4 ± 21,2	247,4 ± 21,9	253,1 ± 22	273,4 ± 26	277,7 ± 26,8	282 ± 27,1	273,7 ± 29,1	259,7 ± 30,4
	PC 38:6	4927,7 ± 534,8	5193,5 ± 569,5	5437,7 ± 647,6	5350,7 ± 642,5	5372,5 ± 693,5	5026 ± 512,1	5398,9 ± 579,6	5603,9 ± 603,7	5554,7 ± 613,3	5163,5 ± 659,1
	PC 40:4e6	42,2 ± 4,2	41,3 ± 3,8	43,6 ± 2,9	41 ± 4,7	43,6 ± 4,2	44,5 ± 4,2	43,2 ± 5,1	48,8 ± 4,5	48,2 ± 5,4	47,3 ± 5,1
	PC 40:4	142 ± 16,9	143,6 ± 16,9	154 ± 19	147 ± 20,6	143 ± 19,1	138,7 ± 16,9	152,5 ± 18,6	155,7 ± 19	151,6 ± 20,5	128,4 ± 16,5
	PC 40:5e	98,4 ± 6,9	93 ± 6,4	99,3 ± 5,4	99,7 ± 7,9	100,4 ± 6,7	96 ± 6,2	100,9 ± 7,3	104,2 ± 6,5	101,7 ± 7,2	98,9 ± 8,3
	PC 40:5	302,2 ± 45,9	309,6 ± 47,1	324,1 ± 49,4	317 ± 51	313 ± 50	281,6 ± 32,6	302,8 ± 35,1	318,1 ± 36,7	359 ± 61,1	338,5 ± 60,2
	PC 40:66	1401,7 ± 178,9	1449,5 ± 191,5	1351,3 ± 132,4	1287,7 ± 129,5	1266,9 ± 128,4	1314 ± 135,1	1403,3 ± 145,4	1446,3 ± 151,5	1590,8 ± 231,9	1450,8 ± 224,1
	PC 42:4e	33,4 ± 2,9	31,5 ± 2,2	33,7 ± 1,9	33,1 ± 2	34,6 ± 2,3	34 ± 2,6	35,6 ± 2,8	35,3 ± 2,6	35,3 ± 3	33,1 ± 3,2
	PC 42:5e	82,9 ± 8,4	81,5 ± 6,6	84,7 ± 6,7	82,6 ± 7	84,9 ± 7,2	86,4 ± 7,6	87,1 ± 7,3	87,8 ± 6,9	86,8 ± 7,9	82,4 ± 8,5
	PE 36:46	142,4 ± 24,5	164,2 ± 23,2	182,3 ± 27	163,2 ± 22,5	143,6 ± 18,5	175 ± 22,4	198,5 ± 25,8	199,6 ± 30,5	183,5 ± 22,3	157 ± 22
	PE 36:5e	192,4 ± 22,3	184,9 ± 24	208,9 ± 23,7	224,2 ± 25,4	210,9 ± 25,1	210,7 ± 19,5	232,1 ± 22,8	231,3 ± 23,1	242,2 ± 23,1*	227,3 ± 16,5
	PE 38:5e	235,8 ± 26,7	223,5 ± 30,9	254,6 ± 26,7	278,4 ± 32	268,6 ± 30,2	238,2 ± 11,5	296,6 ± 38	292,7 ± 25,2	315,4 ± 39,2	305,8 ± 20,2
	PE 38:6e	172,9 ± 21,2	165,6 ± 19,3	185,1 ± 20,3	187,8 ± 17,8	187 ± 17,7	189,9 ± 16	201,5 ± 16,6	202 ± 19,7	204,8 ± 14,4	197 ± 14,5
	SM 32:0	14 ± 1,3	14,1 ± 1,2	15,6 ± 1,4	16,9 ± 1,4	18,7 ± 1,5	13,1 ± 0,9	14,6 ± 1,4	16,2 ± 1,5	17,3 ± 1,4	17,8 ± 1,7
	SM 32:10,6	528,2 ± 44,1	551,7 ± 50,5	595,3 ± 57,4	581,9 ± 53,9	609,2 ± 63,3	586,1 ± 52,1	601,5 ± 60,2	627,2 ± 63	639,8 ± 60,9	625,9 ± 63,8
	SM 32:2	43,5 ± 4,4	43,8 ± 4,5	46,1 ± 4,7	47 ± 4,9	48,6 ± 5,4	44,6 ± 4,1	45,3 ± 4,8	46,6 ± 4,6	48,3 ± 4,9	46,1 ± 5,2
	SM 33:16	227 ± 14,8	228,1 ± 14,9	235 ± 14,6	237,8 ± 16,8	242,7 ± 17,1	235,7 ± 17,3	244,8 ± 18,2	248,1 ± 17,9	248,9 ± 17,8	239,3 ± 20,9
	SM 34:1	5883,3 ± 301,3	5853,1 ± 274,1	6005,2 ± 292,1	5938 ± 326,9	6083,1 ± 362,2	5879,9 ± 348,1	6126,3 ± 347,7	6222,6 ± 347,2	6161,7 ± 344,4	5867,6 ± 439,1
	SM 34:26	826,7 ± 53,4	821,4 ± 58,8	837,6 ± 59,7	827,2 ± 60,7	846,4 ± 65,1	847,6 ± 54,1	863 ± 57,8	865,5 ± 55,4	865,5 ± 57,9	824,8 ± 64,3
	SM 35:0	16 ± 1	16 ± 1	16,2 ± 0,9	16,5 ± 1,1	16,2 ± 1,1	15,9 ± 1	17,1 ± 1	16,4 ± 0,9	16,1 ± 1,1	16,4 ± 1,2
	SM 35:1	124,9 ± 8,1	126,5 ± 7,3	128,9 ± 7,4	129,9 ± 9,1	134,5 ± 9,1	125,6 ± 9,4	131,4 ± 10,2	132,4 ± 9,1	134,2 ± 10,5	129,8 ± 11,3
	SM 36:0	59,1 ± 6,4	54 ± 2,1	63,1 ± 4,5	70,4 ± 5,8	75,7 ± 4,9	60 ± 5,6	62,8 ± 6,1	66,5 ± 5,5	73,5 ± 6*	73,5 ± 7
	SM 36:1	1228 ± 80,7	1228 ± 67,6	1247,6 ± 63,9	1247,7 ± 79,4	1290,2 ± 73,6	1205,2 ± 76,6	1270,9 ± 91,3	1284,1 ± 92,9	1282,1 ± 95,7	1232,5 ± 104,7
	SM 36:2	562,1 ± 31,6	558,1 ± 28,1	571,9 ± 29,3	573,6 ± 31,4	602,3 ± 33,5	558,9 ± 40,2	575,7 ± 40,4	581,8 ± 37	583,6 ± 41,1	568,3 ± 43,8
	SM 38:1	860,8 ± 56,4	864,6 ± 53,8	882,1 ± 55,4	872 ± 56,4	891,9 ± 54,8	846,7 ± 52,3	908 ± 58,2	906,3 ± 57,9	898,3 ± 57,9	856,8 ± 66
	SM 38:2	338,4 ± 20,9	340,7 ± 21,7	343,6 ± 22,8	340,6 ± 23	347,6 ± 22,6	333,9 ± 22,6	348,5 ± 23,1	348,4 ± 21,8	345,5 ± 23,3	325,4 ± 24,4
	SM 39:1	241,4 ± 22,7	239,7 ± 21,6	250,2 ± 25,5	242,1 ± 24,6	261,1 ± 25,4	233,6 ± 22,9	245,4 ± 25	250,1 ± 24,5	251,2 ± 25,3	244,1 ± 25,1
	SM 40:0	47 ± 4	45,4 ± 3	50,3 ± 3,4	51,3 ± 4,3	53,7 ± 4,4	47,5 ± 4,3	49,9 ± 4,7	52,8 ± 4,8	53 ± 4,9	51,9 ± 5,3
	SM 40:1	1748,5 ± 125,2	1734 ± 116,2	1801,4 ± 121,2	1793,6 ± 129,4	1841,3 ± 128,1	1690,8 ± 114,7	1841,5 ± 130,9	1827,7 ± 126,2	1831,1 ± 124	1775,6 ± 145,2
	SM 40:2	896,3 ± 67,4	902,1 ± 76,4	890,1 ± 67,5	870,8 ± 80,3	908,2 ± 80,3	860,4 ± 66,2	902,9 ± 72	928,6 ± 65,1	906,9 ± 67,9	840,5 ± 75,3
	SM 41:1	804,4 ± 63,2	806,7 ± 58,8	835,7 ± 64,7	836,4 ± 68,3	857,2 ± 70,2	795,4 ± 62,5	856,8 ± 66,3	864,2 ± 65,1	863,3 ± 67,7	831,1 ± 78,2
	SM 41:2	330,2 ± 26,1	330,5 ± 26	336,9 ± 27,8	331,6 ± 27,4	340,9 ± 29,9	321,6 ± 27,8	346,3 ± 27,2	344 ± 25	337,6 ± 24,7	322,4 ± 29,6
	SM 42:1	1288,2 ± 108,8	1257 ± 104,8	1323,7 ± 109,7	1329,3 ± 118,2	1342,6 ± 105	1224 ± 100,5	1317,2 ± 111,6	1338,3 ± 111,4	1322,6 ± 109,6	1268,7 ± 114,8
	SM 42:2	2831,8 ± 192,8	2800,4 ± 149,4	2867,2 ± 164	2832 ± 163,4	2883,6 ± 189,1	2748,5 ± 184	2862 ± 178,4	2875,4 ± 178,9	2816,5 ± 170,7	2765,7 ± 228,4
	SM 42:3	1579,8 ± 84,4	1576,7 ± 77,2	1606,4 ± 92,7*	1571,8 ± 82,3	1607,4 ± 101,9	1574,1 ± 88,7	1603,7 ± 84,5	1606,8 ± 79,2	1579,3 ± 80,6	1492,2 ± 107,4
	SM 43:14	49,1 ± 5,8	43,3 ± 6,1	45,3 ± 6,1	48,8 ± 6,7	50 ± 6,1	46 ± 6,8	48 ± 7,8	51,5 ± 7,1	49,2 ± 7,1	47,9 ± 6,5
	SM 43:2	118 ± 11	119,1 ± 9	125,8 ± 10,3	124,8 ± 11,7	128,6 ± 12,5	124,3 ± 13,6	129,4 ± 13,6	135,4 ± 14,6	133,5 ± 14,4	129,7 ± 15,2
	TG 46:0	1729,7 ± 386,7	6894,6 ± 891,3	10070,3 ± 859,4	9821,2 ± 1070,8*	5760,2 ± 727	1613,1 ± 298,1	7529,3 ± 1067,1	9093 ± 738,7	9725,2 ± 1226,4*	5173,1 ± 532,2
	TG 46:1	1991,4 ± 419	6583,7 ± 1065,7	10189 ± 1316,2	8615,3 ± 1304,8*	4427,6 ± 590,3	1823,9 ± 292	6276,3 ± 991,2	10568,2 ± 2001,6	7337,4 ± 670,5	4127,9 ± 439,7
	TG 46:2	791,8 ± 140,6	2218,3 ± 310,5	3156,3 ± 456,8	2500,7 ± 401,6	1316,6 ± 168,6	724 ± 102,6	2088 ± 312	3223,5 ± 587	2121,3 ± 192,8	1237 ± 118,9
	TG 48:0	3574,8 ± 825,6*	8620,4 ± 1049,3	11223,2 ± 1165,4	12366,4 ± 1335,4*	8665,7 ± 996,2	3922,7 ± 795,3	9179,7 ± 1297,7	11732,2 ± 1217,8	11600,4 ± 1199,1*	8592,1 ± 1357,1
	TG 48:1	10448,4 ± 2066,5	22151,6 ± 3687,6	32223,4 ± 4272,1	29387,7 ± 4223*	17713,9 ± 2226,4	9379,5 ± 1385,6	18205,7 ± 1824,7	33439,1 ± 5281,6	25698,8 ± 2197,1	19162,3 ± 3466,7
	TG 48:2	4897,2 ± 834,8	9216,7 ± 1349,5	12535,6 ± 1773,8	10384,3 ± 1708,5	6286,2 ± 1060,2	4336,5 ± 606,9	7605,4 ± 790,8	10959,9 ± 1347,1	9010,9 ± 842	5626,8 ± 680,8
	TG 48:3	1406,1 ± 217	2632,7 ± 371	3335,9 ± 542,9	2104,4 ± 243,1	1500,3 ± 298,1	1357,6 ± 195,6	3007,4 ± 612,2	2848,8 ± 424,6	2130,5 ± 207,6	1337,7 ± 141,6
	TG 50:0	1227,8 ± 299*	3833,5 ± 598,5	5084,8 ± 805,1	5236,8 ± 699,9	3782,1 ± 535,8	1312,4 ± 175,2	4190,9 ± 727,8	4970,6 ± 840	4770 ± 597,3*	3184 ± 343,4
	TG 50:1	39234,4 ± 6416,6	61969,5 ± 8080,7*	79322,1 ± 8218,7	74062,4 ± 9848,1	54610,7 ± 9171,3	39165,5 ± 5861,3	73945,1 ± 11699,2	88142,3 ± 14510,3	82979,8 ± 14267,3*	59994,9 ± 10906,1
	TG 50:2	48662,2 ± 7616,1	69507,6 ± 10338,9	79308 ± 10598,5	66779,4 ± 11221,2	41753,8 ± 5681,9	55115,5 ± 10078,8	78059,9 ± 13435	86379,6 ± 17222,6	58661 ± 6702	51883,4 ± 10942,5
	TG 50:3	13071 ± 2121,6	18685,4 ± 3018,7	19719 ± 3218,5	12273,5 ± 1401,4	8339,4 ± 1093	13712,8 ± 2411,5	19660 ± 3737	20617,2 ± 4801,7	12362,4 ± 1495,2	8413,7 ± 1228,4
	TG 50:4	2592,5 ± 414,9	3686,1 ± 616	3865,3 ± 690,5	2282,5 ± 238,7	1494,1 ± 157,4	2629,1 ± 438,4	3836,4 ± 748,8	3140,3 ± 547,8	2285,6 ± 267,1	1538,2 ± 193
	TG 51:2	2364,3 ± 230,6	3806 ± 397,6	5163,5 ± 542,3	4734,3 ± 625,2	3568,8 ± 573,3	2278,7 ± 285,1	4217,1 ± 570,8	5384,2 ± 849	4279,3 ± 432,4	3195,3 ± 354
	TG 52:1	5707,2 ± 937*	12049,7 ± 1751,4*	15796 ± 1797,4	14799,4 ± 2042,5*	10182,7 ± 1664,7	5954,7 ± 708,9	13758,2 ± 2258,1	14209,5 ± 1801,5	13251,6 ± 1337,1*	9415,4 ± 966,7
	TG 52:26	92871,4 ± 11998,7	122059,1 ± 15915	127927,7 ± 16130,8	105450,2 ± 17013,1	69775,4 ± 8235,6	103356,3 ± 16129,7	134546,4 ± 18311,3	137738,5 ± 23470,3	100203,2 ± 11521	88057,7 ± 15416,4
	TG 52:3	73265,2 ± 9098,2	105324,5 ± 17510,9	97928,6 ± 16388	60955,3 ± 6224,1	45662,4 ± 5323,8	84606,2 ± 12362,9	104592,1 ± 14863,1	98185,7 ± 18264,8	63063,7 ± 7560,2	55720,1 ± 10613,7
	TG 52:4	20777,1 ± 1433,8	34741,4 ± 6667	30635,9 ± 5782,1	17456 ± 1727,9	13010,3 ± 1300,2	26520,3 ± 3173,8	32685,2 ± 5074,3	29182,4 ± 5507,6	18182 ± 2192,9	15445,4 ± 3002
	TG 52:5	3600 ± 317,5	5934,2 ± 1134,4	5300,9 ± 1005,9	2991,7 ± 306,4	2131,4 ± 218	4316,5 ± 590,8	5978 ± 1221,3	4444,9 ± 926,4	3120,2 ± 466,4	2214,7 ± 369,8
	TG 52:6	746,1 ± 110,3	1093 ± 187,5	1080,5 ± 175,3	679,5 ± 70,3	485,2 ± 44,9	764,1 ± 125,2	750,9 ± 67,3	910,3 ± 207,5	672,7 ± 103,1	480,4 ± 78,6
	TG 54:2	5100,3 ± 769,3	7212,8 ± 785,5	8197,1 ± 894,6	7245,8 ± 1138,5	4419,8 ± 498,7	5140,6 ± 710	7873,1 ± 1033,6	8591,3 ± 1489,3	6473,6 ± 655,2*	4647,5 ± 469,5
	TG 54:3	15454,9 ± 1849,1	23188,4 ± 3777,3	21603,6 ± 2792,2	15162,3 ± 1344,1	11278,1 ± 1166	17139,9 ± 1976,1	22032,4 ± 2385,6	21323,9 ± 3201,3	15454,6 ± 1474,1	11431,5 ± 1141,8
	TG 54:4	17426 ± 1234,5	24064,3 ± 3462,6	25465,2 ± 4233,1	16058,1 ± 1581,9	12248,7 ± 1296	21067,9 ± 2096,9	25616 ± 3155,9	24023,6 ± 3405	15563,8 ± 1534,6	11680 ± 1214,1
	TG 54:5	13925,4 ± 972,6	18221,1 ± 2828,1	18291,2 ± 3185,4	11230,9 ± 1024,7	8551,4 ± 820	17085,7 ± 1939,1	19218,3 ± 2892	17751,6 ± 2952,3	10991,8 ± 1256,7	8515,7 ± 998,8
	TG 54:6	4321,2 ± 476,1	6015,9 ± 1203,9	6078,8 ± 1224,3	3720 ± 447	2577 ± 321,3	5761,2 ± 976,8	4725,7 ± 555,3	4726,3 ± 1133,1	3843,1 ± 603,1	2404,5 ± 552,1
	TG 54:7	1215,1 ± 162,3	1962,1 ± 405,6	1419,1 ± 215,8	1026,6 ± 149,5	770,8 ± 106,2	1514,6 ± 295	1886,7 ± 500,8	989,7 ± 90,2	954,5 ± 187,6	754,9 ± 151,2
